# Supplementary material for: Life-cycle traits in the demosponge Hymeniacidon perlevis in a land-based fish farm
Source: PeerJ. 2023 Feb 23;11:e14685. doi: 10.7717/peerj.14685 (PMC9968457; doi:10.7717/peerj.14685)
Supplement: Supplemental Information 1 [file peerj-11-14685-s001.xlsx]

## Sheet: graph
		Hymeniacidon perlevis volume measurements
			VOLUME (CM3)
			March	April	May	June	July	August	September	October	November	December	January	February	March
	Sampling frame	A	450	450	310	290	290	0	0	482	1000	920	770	890	600
		B	520	540	250	138	138	130	250	164	97	100	136	321.5	362
		C	950	830	500	530	530	410	500	497	538	524	577	819	899.5
		D	0	0	2	12.12	12.12	86	124	149	11.2	10	99	247	256
		E	820	910	550	427	427	527	628.5	681	736	920	806	986	0
		F	580	390	440	270	270	280	311	0	0	0	0	0	0
		G	1550	1450	1300	1270	1270	1810	1890	1760	2040	1920	1780	2110	2230
		H	840	810	800	803.4	803.4	924	1206	1346.5	1443	1386	1155	1297	1033
		I	1150	1440	1100	1110	1110	1380	1640	1480	1630	1690	1710	1910	2040
