# Supplementary material for: Life-cycle traits in the demosponge Hymeniacidon perlevis in a land-based fish farm
Source: PeerJ. 2023 Feb 23;11:e14685. doi: 10.7717/peerj.14685 (PMC9968457; doi:10.7717/peerj.14685)
Supplement: Supplemental Information 2 [file peerj-11-14685-s002.xlsx]

## Sheet: reproduction
		HYMENIACIDON PERLEVIS
		Frequency (%)
			March	April	May	June	July	August	September	October	November	December	January	February	March			March			April			May			June			July			August			September			October			November			December			January
		fragments with spermatic cysts	100	0	10	0	0	0	80	0	0		10	0	0			Fragment n.	Reproductive elements		Fragment n.	Reproductive elements		Fragment n.	Reproductive elements		Fragment n.	Reproductive elements		Fragment n.	Reproductive elements		Fragment n.	Reproductive elements		Fragment n.	Reproductive elements		Fragment n.	Reproductive elements		Fragment n.	Reproductive elements		Fragment n.	Reproductive elements		Fragment n.	Reproductive elements
		fragments with oocytes	0	0	0	0	10	0	0		0		10	0	0			1	spermatic cysts		1	0		1	0		1	0		1	0		1	0		1	0		1	embryos		1	0		1	0		1	0
		fragments with embryos		10	0	0	10			10	0		10	0	0			2	spermatic cysts		2	0		2	0		2	0		2	0		2	0		2	0		2	0		2	0		2	0		2	0
																		3	spermatic cysts		3	0		3	spermatic cysts		3	0		3	0		3	0		3	spermatic cysts		3	0		3	0		3	0		3	embryos
																		4	spermatic cysts		4	0		4	0		4	0		4	0		4	0		4	spermatic cysts		4	oocytes		4	0		4	0			oocytes
																		5	spermatic cysts		5	embryos		5	0		5	0		5	0		5	0		5	spermatic cysts		5	0		5	0		5	0		4	0
																		6	spermatic cysts		6	0		6	0		6	0		6	0		6	0		6	spermatic cysts		6	0		6	0		6	0		5	0
																		7	spermatic cysts		7	0		7	0		7	0		7	0		7	0		7	spermatic cysts		7	0		7	0		7	0		6	0
																		8	spermatic cysts		8	0		8	0		8	0		8	embryos		8	0		8	spermatic cysts		8	0		8	0		8	0		7	0
																		9	spermatic cysts		9	0		9	0		9	0		9	oocytes		9	0		9	spermatic cysts		9	0		9	0		9	0		8	0
																		10	spermatic cysts		10	0		10	0		10	0		10	0		10	0		10	spermatic cysts		10	0		10	0		10	0		9	0
																																							11	0								10	spermatic cysts

## Sheet: spermatic cyst
	Spermatic cysts
	2018-03-01		micron	mm2	micron			density
		num	dim	surface section	h section	con fat	vol	elvin	% tissue occupied
	1	13	60	25	7	5.71429	0.00011304	9.18667	0.103846
	2	12	65	18	7	7.93651	0.00014372	10.9231	0.156987
	3	12	63	20	7	7.14286	0.000130858	10.1238	0.132478
	4	15	70	25	7	5.71429	0.000179503	9.17143	0.16463
	5	10	60	18	7	7.93651	0.00011304	9.81481	0.110947
	6	8	55	27	7	5.29101	8.70696e-05	5.6835	0.049486
	7	9	58	25	7	5.71429	0.000102109	6.5669	0.0670537
	8	11	60	22	7	6.49351	0.00011304	8.83333	0.099852
	9	10	60	23	7	6.21118	0.00011304	7.68116	0.0868278
	10	8	65	18	7	7.93651	0.00014372	7.28205	0.104658
	average	10.8	61.6	22.1	7	6.60909	0.000123914	8.52667	0.107677
	st dev	2.25093	4.24788	3.41402	0	1.04786	2.63079e-05	1.66955	0.0362967
	st er	1.00664	1.89971	1.5268	0	0.468617	1.17652e-05	0.746645	0.0162324
	April-18	No spermatic cysts
	2018-05-01		micron	mm2	micron			density
		num	dim	surface section	h section	con fat	vol	elvin	% tissue occupied
	1								0
	2								0
	3
	4	8	60	23.5	7	6.07903	0.00011304	6.01418	0.0679843
	5								0
	6								0
	7								0
	8								0
	9								0
	10								0
	average	8	60	23.5	7	6.07903	0.00011304	6.01418
	st dev
	st er
	June	No spermatic cysts
	July	No spermatic cysts
	August	No spermatic cysts
	2018-09-01		micron	mm2	micron			density
		num	dim	surface section	h section	con fat	vol	elvin	% tissue occupied
	1	6	60	25	7	5.71429	0.00011304	4.24	0.047929
	2	7	63	32	7	4.46429	0.000130858	3.69097	0.0482993
	3	6	62	20	7	7.14286	0.000124725	5.13871	0.0640925
	4	8	66	25	7	5.71429	0.000150456	5.16848	0.0777631
	5	7	57	30	7	4.7619	9.69177e-05	4.3269	0.0419353
	6	8	62	24	7	5.95238	0.000124725	5.70968	0.0712139
	7	8	58	25	7	5.71429	0.000102109	5.83724	0.0596033
	8
	9
	10
	average	7.14286	61.1429	25.8571	7	5.63776	0.000120404	4.87314	0.0586909
	st dev	0.899735	3.07834	3.97612	0	0.868527	1.82132e-05	0.80455	0.0132611
	st er	0.299912	1.02611	1.32537	0	0.289509	6.07106e-06	0.268183	0.00442036
	September-18	No spermatic cysts
	October-18	No spermatic cysts
	November-18	No spermatic cysts
	December-18	No spermatic cysts
	2018-01-01		micron	mm2	micron			density
		num	dim	surface section	h section	con fat	vol	elvin	% tissue occupied
	1								0
	2								0
	3								0
	4	7	50	25	7	5.71429	6.54167e-05	5.88	0.038465
	5								0
	6								0
	7								0
	8
	9
	10
	average	7	50	25	7	5.71429	6.54167e-05	5.88
	st dev
	st er
	February-19	No spermatic cysts
	March-19	No spermatic cysts
		density	er st	dimension	er st
	Mar	8.5	0.7	61.6	1.9
	Apr
	May	6		60
	Jun
	Jul
	Aug
	Sep	4.9	0.3	61.1	1
	Oct
	Nov
	Dec
	Jan	5.9		50
	Feb

## Sheet: oocytes
	2018-07-01		micron	mm2	micron			density
		num	dim	surface section	h section	con fat	vol	elvin	% tissue occupied
	1
	2
	3
	4
	5
	6
	7
	8	2	25	25	7	5.71429	8.17708e-06	3.28	0.00268208
	9
	10
	average	2	25	25	7	5.71429	8.17708e-06	3.28
	st dev
	st er
	August	No oocytes
	September	No oocytes
	October	No oocytes
	November	No oocytes
	December	No oocytes
	2019-01-01		micron	mm2	micron			density
		num	dim	surface section	h section	con fat	vol	elvin	% tissue occupied
	1								0
	2								0
	3
	4
	5								0
	6								0
	7								0
	8	2	30	23	7	6.21118	1.413e-05	2.98551	0.00421852
	9								0
	10								0
	average	2	30	23	7	6.21118	1.413e-05	2.98551
	st dev
	st er
	February	No oocytes
	March	No oocytes
					density	er st	Dimension	er st
				M
				A
				M
				J
				J	3.3		25
				A
				S
				O
				N
				D
				J	3		30
				F

## Sheet: embryos
	Embryos
	March-18	No embryos
	2018-04-01		micron	mm2	micron			densità
		num	dim	surface section	h section	con fat	vol	elvin	% tissue occupied
	1
	2
	3	10	170	25	7	5.71429	0.00257114	2.75294	0.707819
	4
	5
	6
	7
	8
	9
	10
	average	10	170	25	7	5.71429	0.00257114	2.75294	0.707819
	st dev
	st er
	May-18	No embryos
	June-18	No embryos
	2018-07-01
		num	dim	surface section	h section	con fat	vol	elvin	% tissue occupied
	1
	2
	3	6	160	20	7	7.14286	0.00214357	2.175	0.466227
	4
	5
	6
	7
	8
	9
	10
	average	6	160	20	7	7.14286	0.00214357	2.175	0.466227
	st dev
	st er
	August-18	No embryos
	September-18	No embryos
	2018-10-01
		num	dim	surface section	h section	con fat	vol	elvin	% tissue occupied
	1
	2
	3	6	170	18	7	7.93651	0.00257114	2.29412	0.589849
	4
	5
	6
	7
	8
	9
	10
	average	6	170	18	7	7.93651	0.00257114	2.29412	0.589849
	st dev
	st er
	November-18	No embryos
	December-18	No embryos
	2019-01-01
		num	dim	surface section	h section	con fat	vol	elvin	% tissue occupied
	1
	2	6	150	25	7	5.71429	0.00176625	1.84	0.32499
	3
	4
	5
	6
	7
	8
	9
	10
	average	6	150	25	7	5.71429	0.00176625	1.84	0.32499
	st dev
	st er
	February-19	No embryos
	March-19	No embryos
			density	er st	Dimension	er st
		M
		A	2.8		170
		M
		J
		J	2.2		160
		A
		S
		O	2.3		170
		N
		D
		J	1.8		150
		F
