# Supplementary material for: Life-cycle traits in the demosponge Hymeniacidon perlevis in a land-based fish farm
Source: PeerJ. 2023 Feb 23;11:e14685. doi: 10.7717/peerj.14685 (PMC9968457; doi:10.7717/peerj.14685)
Supplement: Supplemental Information 3 [file peerj-11-14685-s003.csv]

Month	Year	feed (g)	fresh (g)	total food (g)	Active tanks	fish biomass (kg)	number of fishes	water volume (l / day)
March	2018	44630	31430	13200	6	363.358	127	240198
April	2018	38650	32050	9900	5	319.358	107	240198
May	2018	47530	36530	16100	5	319.358	107	240198
June	2018	32160	9660	27900	5	312.858	105	240198
July	2018	57340	12060	51280	11	385.16	314	352404
August	2018	66420	12700	61220	11	385.16	314	352404
September	2018	66090	10650	62640	11	3.909.077.667	305	352404
October	2018	70090	13480	64710	12	3.962.077.667	308	352404
November	2018	60310	15330	51580	12	37.412.684	272	352404
December	2018	57960	34320	23640	12	37.802.584	272	352404
January	2019	52090	37090	15000	6	274.1	91	240198
February	2019	40860	29460	14700	6	272.2	90	240198
